# Supplementary material for: Source Apportionment and Human Health Risks of Potentially Toxic Elements in the Surface Water of Coal Mining Areas
Source: Toxics. 2024 Sep 15;12(9):673. doi: 10.3390/toxics12090673 (PMC11435608; doi:10.3390/toxics12090673)
Supplement: Supplementary file 1 [file toxics-12-00673-s001.zip]

Archive with 1 entries (1 files):
- toxics-3197114-supplementary.pdf
